# Supplementary material for: Liver-specific 3D sectioning molds for correlating in vivo CT and MRI with tumor histopathology in woodchucks (Marmota monax)
Source: PLoS One. 2020 Mar 26;15(3):e0230794. doi: 10.1371/journal.pone.0230794 (PMC7098627; doi:10.1371/journal.pone.0230794)
Supplement: S1 Table — (XLSX) [file pone.0230794.s002.xlsx]

## Sheet: DSC
Dice similarity coefficients (DSC) demonstrating the spatial overlap of histopathology sections and corresponding image slices using liver-specific 3D molds.
Woodchuck ID	Dice similarity coefficients								Summary statistics
	Sample 1	Sample 2	Sample 3	Sample 4	Sample 5	Sample 6	Sample 7	Sample 8	Mean	SD	min	max
1	0.8814	0.8917	0.8302	0.8834	0.7812				0.85358	0.0471747	0.7812	0.8917
2	0.8608	0.8449	0.8446	0.9102	0.7714				0.84638	0.0497702	0.7714	0.9102
3	0.7476	0.7705	0.744	0.8016	0.8629	0.7943	0.8538	0.9145	0.796386	0.0606554	0.744	0.9145
4	0.8061	0.799	0.8145	0.8002	0.8573				0.81542	0.0242018	0.799	0.8573
5	0.7892	0.878	0.7309	0.8946	0.7707				0.81268	0.0706739	0.7309	0.8946
All samples									0.826054	0.0530467	0.7309	0.9145
